# Supplementary material for: A coding tool and abuse data for female asylum seekers
Source: Data Brief. 2020 Jun 21;31:105912. doi: 10.1016/j.dib.2020.105912 (PMC7330134; doi:10.1016/j.dib.2020.105912)
Supplement: Supplementary file 1 [file mmc1.xlsx]

## Sheet: Applicants by row
Age at time of evaluation	Country of origin	Region of origin	Evaluation year	Grounds for seeking asylum	Key aspects of asylum application	Abuse 1	Perpetrator	Duration	Frequency	Abuse 2	Perpetrator	Duration	Frequency	Abuse 3	Perpetrator	Duration	Frequency	Abuse 4	Perpetrator	Duration	Frequency	Abuse 5	Perpetrator	Duration	Frequency	Abuse 6	Perpetrator	Duration	Frequency	Abuse 7	Perpetrator	Duration	Frequency	Abuse 8	Perpetrator	Duration	Frequency	Abuse 9	Perpetrator	Duration	Frequency	Abuse 10	Perpetrator	Duration	Frequency	Abuse 11	Perpetrator	Duration	Frequency
23	Guinea	Africa	2013	Social group, political opinion	Female genital mutilation (FGM)	1b	1	1	1	2	1	1	1	4e	2	6	3	3a1	8	1	1	5a3	8	1	1	4e	8	1	1	5a3	2	9	7	5b	2	9	7
47	China	Asia	2013	Social group, political opinion	Sexual violence, Kidnapping, Trafficking	5a3	6	7	9	7	6	1	1	4e	6	2	1	3d	7	4	5	5d	7	4	6	13	7	4	6	5d	7	4	6	13	7	4	6	5a1	7	4	5	3d	7	5	5	3c	8	1	1
36	Ecuador	South America	2013	Social group	Domestic violence, Sexual violence	10a	1	8	7	4e	3	8	7	5a3	3	8	7	5d	3	8	6	5b	3	8	7	3a	3	8	7	13	3	8	6
33	Honduras	Central America	2013	U-visa	Sexual violence	3a	8	1	1	3b	8	1	1	5a3	8	1	1
39	Guinea	Africa	2013	Religion, social group, Political opinion	Female genital mutilation (FGM)	1b	1	1	1	12	1	1	1	9b	1	6	7	5a3	1	9	7	11d	1	6	6	9a	3	6	9	3a	3	8	9	10e	1	6	7	5b	3	8	7	4e	3	9	2	13	3	8	6
52	Peru	South America	2013	Social group	Domestic violence, sexual violence	10a	1	8	7	10e	1	8	7	4e	3	8	7	5a3	3	8	7	3a	3	8	7	5d	3	8	6	4e	1	1	1	5a3	1	9	7
24	Pakistan	Asia	2013	Religion, political opinion, social group	Domestic violence	10a	1	8	7	10e	1	8	7	11d	1	6	6	10e	1	9	7	11c	1	6	7	11a3	1	6	7	11b	1	6	7	5d	1	5	6	12a	1	6	1	7	1	1	1	13	1	5	6
31	Gambia	Africa	2013	Social group	Domestic violence, Sexual violence, Female genital mutilation (FGM)	1b	1	1	1	5d	2	5	6	3a	3	6	3	4e	3	6	7	5b	3	6	7	13	3	6	6
24	El Salvador	Central America	2013	Social group	Domestic violence, Sexual violence	10a	2	6	7	4e	3	6	4	5b	3	6	7	5a3	3	6	4	3a	3	6	7
35	Peru	South America	2013	Social group	Domestic violence, Sexual violence	10e	1	8	7	10e	1	8	7	9b	1	1	1	9a	1	8	5	9a1	8	1	1	3a	1	6	7	5a3	1	1	1	5b	3	7	7	5d	3	7	7	3a	3	8	4	4e	3	8	4
24	El Salvador	Central America	2013	Social group	Domestic violence, Sexual violence, slavery	5c	4	1	1	4e	4	1	1	3a	4	1	1	5b	3	6	5	4e	3	6	5	5d	3	6	6	5a3	3	6	7	5c	3	9	7
21	Gambia	Africa	2013	Social group	Gay/lesbian/bisexual/transgender, Trafficking, FGM	1c	1	1	1	12	1	1	1	9b	7	3	5	5a3	1	1	1	5b	1	9	7	5d	7	5	6	3a	7	5	4	4a	7	5	5	4d	7	1	1	5a3	1	6	7	5b	1	6	7
28	Benin	Africa	2013	Social group	Domestic violence, Sexual violence	2a	1	6	1	5d	1	6	6	10e	1	9	2	4e	1	6	2	7	1	1	1	13	1	3	1	5d	1	3	1	3a	4	9	7
27	Burkina Faso	Africa	2013	Social group, political opinion	Domestic violence, Sexual violence, Female genital mutilation (FGM), Kidnapping	1b	2	1	1	7	5	1	1	5a3	5	6	5	4e	5	3	7	3a1	5	3	4	5b	3	5	7	3a	3	ccc	5	5d	3	5	6	13	3	5	6
24	Mexico	Central America	2014	Social group	Domestic violence, Sexual violence, Trafficking	10a	2	7	7	10f	2	9	9	9b	2	7	7	9b	2	9	7	11d	3	5	6	11b	3	5	7	10e	3	9	4	9a	3	5	7	11a2	3	5	7	11c	3	5	6	3d	3	9	6
42	Burkina Faso	Africa	2014	Religion	Female genital mutilation (FGM)	1b	1	1	1	12a	1	6	1
32	Kenya	Africa	2014	Social group	Female genital mutilation (FGM)	5b	1	5	7	5a3	1	5	7	4a	5	5	2	5b	5	5	5	5a3	5	5	5	5c	5	5	5	4a	5	5	3
24	Gambia	Africa	2014	Social group	Female genital mutilation (FGM)	1b	1	1	1	2a	1	6	1	4a	1	1	1	4e	1	1	1	10a	1	8	9
33	El Salvador	Central America	2014	Social Group	Domestic violence, Sexual violence	3a	3	7	7	4e	3	7	7	5a2	3	1	1	5a3	3	1	1	5a3	3	6?	7	7	3	1	1	10e	3	6	7	13	1	9	6
30	Gambia	Africa	2014	Social group	Female genital mutilation (FGM)	1c	1	1	1	12a	1	6	1	5b	1	9	7	5d	2	9	6	5a3	2	9	7	5a2	2	9	7
25	Honduras	Central America	2014	Social group	Gang violence	3c	6	1	1	5a2	6	6	7	5a3	6	6	4	5b	6	6	4	5c	6	6	4	9c	6	6	7	11b	6	6	7	11c	6	6	7
18	Honduras	Central America	2014	Social group	Domestic violence	9b	8	1	1	10a	1	8	6	10e	1	8	7	10c	2	1	1	11a2	1	9	7	11b	1	9	7	11d	1	9	6	13	1	9	6
39	Honduras	Central America	2014	Social Group	Domestic violence	13	1	6	6	10a	1	8	7	11a3	1	8	7	5b	3	5	5	4e	3	5	5	3a	3	1	1	5a3	3	6	7
55	Bangladesh	Asia	2015	Religion, Social Group	Domestic Violence, Sexual Violence, Trafficking	11a	8	1	1	10e	1	1	1	11d	1	6	6	13	1	6	6	11b	1	9	7	12	1	1	1	11d	3	6	6	10e	3	6	5	9a	3	6	5	9a1	4	1	1	11b	3	6	7
29	Haiti	Caribbean	2015	Social group	Sexual violence	5a3	5	6	7	5c	5	5	7	3c	5	5	7	5d	5	6	6	4e	5	1	1	3a	5	1	1	5a2	5	1	1	5a3	5	1	1	5c	5	1	1	4a	5	1	1
24	Ecuador	South America	2015	Social group	Domestic violence, Sexual violence	10e	1	8	7	11b	1	8	7	10a	1	8	7	13	1	8	6	11b	2	1	1	9a	8	1	1	10b	8	1	1	9b	4	1	1	9a	3	5	3	10e	3	1	1	5a3	2	1	1
25	Congo	Africa	2015	Political opinion	Unknown or not provided	4a	5	6	6
19	Guatemala	Central America	2015	Social group	Sexual violence, Gang violence	9a1	6	5	4	9c	6	5	7	10b	2	5	4	11a2	6	6	7	11a3	6	6	7	11c	6	5	7
39	Honduras	Central America	2015	Social group, Political opinion	Domestic violence, Sexual violence	13	1	8	6	11b	1	8	7	10a	2	8	7	10e	2	6	7	5d	3	8	6	3a	3	6	4	6a	3	6	6	5b	3	9	7	4e	3	9	7	5a3	3	9	7
22	Honduras	Central America	2015	Social group	Domestic violence	3a	3	6	7	4e	3	6	7	5a3	3	9	1	5b	3	6	7	5d	3	6	7	9a	3	6	7	9b	3	6	7	10e	2	6	7	10e	1	6	4	10e	3	6	7	11b	2	6	7
18	El Salvador	Central America	2015	Social group	Domestic violence, Sexual violence	6b	3	1	1	9b	6	1	1	10a	1	8	5	10a?	6	1	1	10b	1	1	1	10e	3	6	7	11a2	1	9	7	11a2	6	4	3	11a3	1	1	1	11a3	6	4	3	13	1	8	6
26	Mexico	Central America	2015	Social group	Domestic violence	5d	3	6	6	5b	3	6	7	3b	3	1	1	5c	3	9	7	4e	3	6	2	5a3	3	1	1	5b	3	2	7	5a2	3	5	7	4e	3	6	7	5c	3	5	2	9b	1	7	7
45	Honduras	Central America	2015	Race, Social group, Political opinion	Domestic violence, Sexual violence, Gang violence	3a	3	6	7	4e	3	1	1	5a3	1	1	1	5b	3	6	7	5b	3	6	7	5c	1	7	7	5c	3	5	7	5d	3	6	6	5d	3	6	6	10f	1	8	7	11b	1	8	5
24	Honduras	Central America	2015	Social group	Domestic violence, Sexual violence	5d	3	5	6	5b	3	5	7	4e	3	5	7	3a	3	5	7	13	3	2	6	4a	3	1	1	5a3	3	9	7
44	Philippines	Asia	2015	U-visa	Trafficking	8	4	6	6	5d	4	9	6,7?
49	Trinidad & Tobago	Caribbean	2015	Social group	Domestic violence, Sexual violence	3a	3	8	7	4e	3	8	7	5a3	3	8	7	5b	3	8	7	5c	3	4	7	5d	3	8	6
42	Angola	Africa	2015	Social group, Political opinion	Domestic violence, Sexual violence	4a	3	8	7	4e	3	8	7	5d	3	8	7	3a	3	8	7	5b	3	8	7	4e	2	5	7	5b	2	5	7	4e	2	1	1	5c	5	5	2
36	El Salvador	Central America	2015	Social group	Gang violence	3a	8	1	1	5a2	6	5	7	5a3	8	1	1	5a3	6	1	1	5c	6	5	7
24	Senegal	Africa	2016	Social group	Female genital mutilation (FGM)	1e	2	1	1	2a	2	6	1	7	2	1	1
21	Honduras	Central America	2016	Social group	Domestic violence, Sexual violence	3a	3	5	4	4e	3	5	7	4a	3	1	1	5a2	3	6	7	5a3	3	6	7	5b	3	5	7	5d	3	5	6	8	3	6	6	9a	3	6	4	10e	3	6	7	11a2	3	6	7
24	Honduras	Central America	2016	Social group	Domestic violence, Sexual violence , Gang violence	4a	6	1	1	5a2	6	7	7	5a3	6	7	7	5a2	6	1	1	5c	6	7	7	9a	2	1	1	13?	1	6	6
53	Mexico	Central America	2016	U-visa	Domestic violence, Sexual violence	3a	8	5	7	3c	1	1	1	4	8	5	7	4e	1	8	7	4e	3	5	7	4e	3	6	5	5a3	3	6	7	5b	1	8	7	5b	3	6	7	5c	3	6	7	5c	1	1	1
41	Cote d'Ivoire	Africa	2016	Religion	Sexual violence , Kidnapping	3a1	5	3	5	4a	5	1	1	4e	5	6	2	5a2	5	1	1	5a3	5	6	2	5c	5	6	2	5d	5	3	6	7	5	1	1	13	5	3	6
42	Honduras	Central America	2016	Social group, Political opinion	Sexual violence , Gang violence	1b	6	1	1	3a1	6	3	5	3c	6	3	7	4e	6	3	5	5a2	6	5	7	5a3	6	7	7	5b	6	3	7	5c	6	5	7	7	6	1	1	13	6	3	6	5d	6	3	6
31	Honduras	Central America	2016	Social group, Political opinion	Domestic violence, Sexual violence	13	1	8	6	11b	1	6	7	10e	1	6	7	11d	1	6	6	5c	3	8	7	4e	3	1	1	5a3	3	8	7	13	3	8	6	5d	3	8	6	5b	3	8	7	3a	3	7	7
53	Cote d'Ivoire	Africa	2016	Social group	Domestic violence, Female genital mutilation (FGM)	1b	1	1	1	2	1	1	1	2	1	1	1	3a	3	8	7	4e	3	8	7	4e	3	6	7	5b	3	8	7	5b	3	6	7	5d	3	8	7	13	3	6	6	13	1	8	6
34	Burkina Faso	Africa	2016	Social Group	Domestic violence, Sexual violence	4a	2	1	1	4e	2	1	1	1b	2	1	1	12a	2	5	1	5d	1	7	6
30	Honduras	Central America	2016	Social group, Political opinion	Domestic violence, Sexual violence	3a	3	8	7	4e	3	8	7	5a3	3	8	7	5b	3	8	7	5b	2	8	7	5c	3	9	7	5c	3	6	5	5c	8	9	5	5d	3	6	7	9a	3	9	7	10e	3	9	5
32	Honduras	Central America	2016	Social group	Domestic violence, Sexual violence	3a	3	7	7	4e	3	6	7	4e	3	7	7	4f	2	9	7	5a2	2	6	7	5a3	3	9	7	5a3	3	8	7	5b	3	6	7	5b	2	6	7	5b	3	7	7	5c	3	7	7
29	Nigeria	Africa	2016	Social group	Gay/lesbian/bisexual/transgender, Female genital mutilation (FGM)	1	1	1	1	3a	3	9	7	4a	8	8	7	4b	1	1	1	4d	3	5	7	5a3	3	5	7	5b	1	9	7	5b	8	8	7	5b	3	9	7	5c	3	5	7	5c	5	4	7
42	Dominican Republic	Caribbean	2016	Social group	Domestic violence, Gang violence	3a	3	1	1	4f	3	9	7	4e	3	8	7	5a2	3	8	7	5a3	3	8	7	5b	3	8	7	5d	3	8	6	9a	3	6	7	10a	1	8	7	10f	1	8	7	10e	3	6	7
35	Honduras	Central America	2016	Social group	Domestic violence, Sexual violence , Gang violence	3a	3	8	4	4b	6	1	1	5a3	3	8	7	4e	3	8	4	5a3	3	8	7	5a3	6	4	1	5b	3	8	7	5c	3	6	7	5d	6	5	6	5d	3	8	6	10e	1	8	7
28	Guatemala	Central America	2016	Social group	Domestic violence	3b	1	1	1	4e	4	1	1	5a3	4	7	7	5b	4	8	7	5c	4	8	7	10a	1	8	7	10e	1	1	1	13	1	8	6
24	Honduras	Central America	2016	Social group, Political opinion	Domestic violence, Sexual violence , Gang violence	2	3	1	1	4f	1	1	1	4e	3	6	5	5a2	3	6	7	5a3	3	6	7	5b	3	6	7	5b	1	6	7	5c	3	6	7	5d	3	6	6	6b	3	4	2	9a	6	9	2
28	El Salvador	Central America	2016	Social group	Domestic violence, Sexual violence	3a	3	6	7	3b	2	1	1	4a	3	1	1	4e	3	6	7	5a3	3	6	7	5b	3	6	5	5d	3	6	6	6a	3	9	7	9a	3	9	7	10e	3	6	7	11a3	3	6	7
45	Nicaragua	Central America	2016	Social group, Political opinion	Gang violence	4a	6	1	1	5a2	6	8	7	5a3	6	8	7	10e	5	1	1	11c	5	9	7
26	Russia	Asia	2016	Social group	Gay/lesbian/bisexual/transgender	4e	1	6	7	10a	1	9	7	10a	1	1	1	10	1	9	7	13	1	6	6
25	Honduras	Central America	2016	Race, Social group, Political opinion	Domestic violence	3a	3	1	1	10a	8	1	1	4a	5	9	7	4e	3	5	7	4f	4	1	1	5a2	6	5	7	5a3	6	5	7	5b	3	6	7	11b	4	9	7
26	Burkina Faso	Africa	2016	Social group	Domestic violence, Sexual violence	2	2	1	1	4d	3	1	1	5a2	2	9	7	5d	3	3	6
42	Honduras	Central America	2016	Race, Social group	Domestic violence	3a	3	5	7	3a	3	6	7	4e	3	6	7	5a2	3	1	1	5a3	3	6	5	5b	3	5	7	5b	3	6	5	5c	3	9	7	5d	3	6	6	9a	3	6	7	11b	3	6	7
34	Ecuador	South America	2016	Race, Social group, Political opinion	Domestic violence, Sexual violence, Kidnapping	3a	3	1	1	3b	3	5	2	4e	3	5	7	5a2	3	5	7	5a3	3	5	7	5b	3	5	7	5d	3	5	6	13	1	6	6
23	Ecuador	South America	2016	Nationality, Social group	Domestic violence	9b	4	1	1	10a	1	8	5	10f	1	8	7	10b	5	8	7	10d	4	8	7	10e	4	8	7	10e	1	8	4	11a3	1	8	7	11b	1	8	5	11b	4	8	7	11b	5	8	7
36	Chad	Africa	2016	Social group	Domestic violence, Female genital mutilation (FGM)	1b	2	1	1	2	1	1	1	3a	3	8	7	4e	3	1	1	5a1	3	8	7	7	2	1	1
32	Haiti	Caribbean	2016	Social group, Political opinion	Sexual violence , Kidnapping, Gang violence	4a	6	1	1	4a	6	1	1	5a3	6	4	7	5a3	6	1	1	5c	6	5	7	5c	6	3	6
29	Syrian Arab Republic	Middle East	2016	Political opinion	Unknown or not provided	4a	5	1	1	4a	5	1	1	4e	5	1	1	4e	5	1	1	4e	5	1	1	7	5	1	1	5c	5	6	7
25	Burkina Faso	Africa	2016	Social group	Female genital mutilation (FGM)	1b	2	1	1	4d	1	1	1	5b	1	9	7	5d	1	7	6	11d	1	5	6	12a	1	7	1
27	Honduras	Central America	2016	Social group, political opinion	Sexual violence, domestic violence	3a	3	5	4	3a	3	6	5	4e	3	5	4	4e	3	6	5	5d	3	5	6	5d	3	6	6	6a	3	1	1	7	3	1	1
30	Honduras	Central America	2016	Race, Social group	Sexual violence , Gang violence	3a	6	1	1	4a	6	1	1	4a	6	5	2	4b	6	1	1	4d	6	1	1	4e	6	1	1	5a3	6	5	2	5a3	6	6	7	5b	6	9	2	5c	6	9	4	10a	1	7	7
26	Egypt	Africa	2017	Religion, Social group, Political opinion	Unknown or not provided	11d	1	8	6	11d	5	8	6	11a3	1	7	7	5a3	5	6	7	5c	5	6	7	3c	8	6	7	4a	5	9	7	5a1	4	1	1	4b	8	1	1	5d	5	6	6
29	Burkina Faso	Africa	2017	Race, Social group, Political opinion	Female genital mutilation (FGM)	10a	1	6	7	10e	1	8	7	1b	1	1	1	10e	1	9	7	8	1	6	5	11d	1	6	6	13	1	6	6	3c	2	6	5	5a3	5	9	7	12a	1	6	1
25	Mexico	Central America	2017	Social group, Political opinion	Sexual violence , Kidnapping, Gang violence	5a2	6	1	1	5a3	6	7	7	5a2	6	1	1	7	6	3	4	3a	6	6	5	5d	6	6	6	13	6	6	6	6a	6	1	1	4a	6	1	1	5a2	6	1	1	5a3	6	5	2
29	Guinea	Africa	2017	Social group, Political opinion	Domestic violence, Sexual violence , Female genital mutilation (FGM)	10e	1	8	7	11b	1	8	7	11d	1	8	6	13	1	8	6	11a3	1	1	1	1a	1	1	1	2	1	1	1	5d	3	6	6	3a	3	6	4	4e	3	6	4	5a3	3	1	1
24	Honduras	Central America	2017	Social group	Domestic violence, Sexual violence	10a	1	8	7	11b	1	6	7	11d	1	8	6	10e	1	6	7	11d	3	6	6	5b	3	5	6	5d	3	6	6	5b	3	6	7	13	3	5	6	4e	3	5	7	3a	3	5	7
25	El Salvador	Central America	2017	Social group	Domestic violence, Gang violence	10a	1	6	7	9a1	8	1	1	10b	8	1	1	5b	3	4	5	5d	3	4	5	3a	3	4	4	4e	3	4	4	5c	3	5	7	5c	6	6	7	5a2	3	5	7	5a3	3	1	1
34	Democratic Republic of the Congo	Africa	2017	Social group, Political opinion	Unknown or not provided	4a	5	9	7	11b	4	5	7	11c	5	1	1	10e	5	1	1
27	Ecuador	South America	2017	Social group	Unknown or not provided	11b	4	7	4	11b	5	8	5	11a1	5	8	5	11c	5	8	5	10a	4	7	7	10c	4	7	7	10e	4	7	7	9a	8	1	1	11b	8	1	1	10b	8	1	1	5c	5	6	4
35	Mali	Africa	2017	Social Group, Political Opinion	FGM	5d	3	9	7	5b	2	9	7	5b	4	1	1	5a3	4	1	1	4e	4	1	1	4e	5	1	1	5a3	5	1	1	5c	5	9	7	11b	4	8	7
28	Ghana	Africa	2017	Social group	Domestic violence, Sexual violence	11b	4	9	7	2	1	1	1	5d	3	6	6	5b	3	6	7	4e	3	6	7	13	3	6	6	3c	3	6	7	3a	3	6	7	5a2	3	6	7	5c	3	6	7
22	Honduras	Central America	2017	Social group	Domestic violence, Kidnapping, Gang violence	13	1	6	6	5b	3	6	7	5d	3	6	6	3a	3	6	7	4e	3	6	7	5a2	3	7	7	5a3	3	7	7	5a3	2	9	7	5c	3	5	7	4a	3	5	2
51	El Salvador	Central America	2017	Social group	Gang violence	10f	2	9	7	4a	6	1	1	4a	6	1	1	5a3	6	5	2	5a2	6	5	2	5c	6	5	7	5d	5	4	6
34	El Salvador	Central America	2017	Social group	Domestic violence, sexual violence	13	1	6	6	5d	3	7	6	13	3	6	6	5b	3	8	7	3a	3	6	4	4a	3	6	4	4b	3	7	7	5a3	3	7	7	5a2	3	6	7	5b	4	9	7	5a3	4	9	7
25	Guatemala	Central America	2017	Race, Nationality, Social group, Political opinion	Domestic violence, Sexual violence , Kidnapping, Slavery	13	1	7	6	9b	4	1	1	10	4	1	1	3a	3	5	4	4e	3	5	5	5b	3	5	5	5b	2	5	5	4e	2	5	5	5d	3	5	6	13	3	5	6	8	2	5	5
26	Colombia	South America	2017	Social group, Political opinion	Domestic violence	10a	1	8	7	10e	1	8	7	11b	1	8	7	11a3	5	1	1	9a	4	5	2	11a1	4	5	7	10a	1	5	7	10e	1	5	7	5d	3	6	6	5b	3	6	7	5b	2	9	7
33	Togo	Africa	2017	Social group	Domestic violence, Sexual violence , Female genital mutilation (FGM)	11b	3	5	5	11d	3	5	6	5b	3	8	5	5d	3	8	6	4e	3	8	5	3a	3	7	2	5a3	3	9	7	13	3	8	6	6b	3	1	1	2	3	1	1	3b	2	1	1
42	China	Asia	2017	Social group	Domestic violence, Sexual violence	10e	1	7	7	10a	1	7	7	10a	1	7	7	11b	1	7	7	5b	1	8	7	3b	3	5	2	5b	2	5	7	3a	3	8	7	4e	3	8	7	5b	3	8	7	5d	3	8	7
[truncated: 48 more columns]

## Sheet: Abuses by row
Applicant number	Age at evalutation	Country of origin	Region of origin	Evaluation year	Grounds for seeking asylum	Key aspects of asylum application	ABUSE #	Abuse type	Perpetrator	Duration	Frequency
1	23	Guinea	Africa	2013	Social group, political opinion	Female genital mutilation (FGM)	1	1b	1	1	1
							2	2	1	1	1
							3	4e	2	6	3
							4	3a1	8	1	1
							5	5a3	8	1	1
							6	4e	8	1	1
							7	5a3	2	9	7
							8	5b	2	9	7
2	47	China	Asia	2013	Social group, political opinion	Sexual violence, Kidnapping, Trafficking	1	5a3	6	7	9
							2	7	6	1	1
							3	4e	6	2	1
							4	3d	7	4	5
							5	5d	7	4	6
							6	13	7	4	6
							7	5d	7	4	6
							8	13	7	4	6
							9	5a1	7	4	5
							10	3d	7	5	5
							11	3c	8	1	1
							12	5d	7	5	6
							13	5a1	7	5	5
3	36	Ecuador	South America	2013	Social group	Domestic violence, Sexual violence	1	10a	1	8	7
							2	4e	3	8	7
							3	5a3	3	8	7
							4	5d	3	8	6
							5	5b	3	8	7
							6	3a	3	8	7
							7	13	3	8	6
4	33	Honduras	Central America	2013	U-visa	Sexual violence	1	3a	8	1	1
							2	3b	8	1	1
							3	5a3	8	1	1
5	39	Guinea	Africa	2013	Religion, social group, Political opinion	Female genital mutilation (FGM)	1	1b	1	1	1
							2	12	1	1	1
							3	9b	1	6	7
							4	5a3	1	9	7
							5	11d	1	6	6
							6	9a	3	6	9
							7	3a	3	8	9
							8	10e	1	6	7
							9	10e	1	6	7
							10	4e	3	9	2
							11	13	3	8	6
6	52	Peru	South America	2013	Social group	Domestic violence, sexual violence	1	10a	1	8	7
							2	10e	1	8	7
							3	10e	1	8	7
							4	5a3	3	8	7
							5	3a	3	8	7
							6	5d	3	8	6
							7	4e	1	1	1
							8	5a3	1	9	7
7	24	Pakistan	Asia	2013	Religion, political opinion, social group	Domestic violence	1	10a	1	8	7
							2	10e	1	8	7
							3	11d	1	6	6
							4	10e	1	9	7
							5	11c	1	6	7
							6	11a3	1	6	7
							7	11b	1	6	7
							8	5d	1	5	6
							9	12a	1	6	1
							10	7	1	1	1
							11	13	1	5	6
							12	5a3	1	5	4
							13	5b	1	5	7
							14	5d	1	5	6
							15	4e	1	5	7
8	31	Gambia	Africa	2013	Social group	Domestic violence, Sexual violence, Female genital mutilation (FGM)	1	1b	1	1	1
							2	5d	2	5	6
							3	3a	3	6	3
							4	4e	3	6	7
							5	5b	3	6	7
							6	13	3	6	6
9	24	El Salvador	Central America	2013	Social group	Domestic violence, Sexual violence	1	10a	2	6	7
							2	4e	3	6	4
							3	5b	3	6	7
							4	5a3	3	6	4
							5	3a	3	6	7
10	35	Peru	South America	2013	Social group	Domestic violence, Sexual violence	1	10e	1	8	7
							2	10e	1	8	7
							3	9b	1	1	1
							4	9a	1	8	5
							5	9a1	8	1	1
							6	3a	1	6	7
							7	5a3	1	1	1
							8	5b	3	7	7
							9	5d	3	7	7
							10	3a	3	8	4
							11	4e	3	8	4
							12	5a3	3	7	9
							13	5c	3	9	7
11	24	El Salvador	Central America	2013	Social group	Domestic violence, Sexual violence, slavery	1	5c	4	1	1
							2	4e	4	1	1
							3	3a	4	1	1
							4	5b	3	6	5
							5	4e	3	6	5
							6	5d	3	6	6
							7	5a3	3	6	7
							8	5c	3	9	7
12	21	Gambia	Africa	2013	Social group	Gay/lesbian/bisexual/transgender, Trafficking, FGM	1	1c	1	1	1
							2	12	1	1	1
							3	9b	7	3	5
							4	5a3	1	1	1
							5	5b	1	9	7
							6	5d	7	5	6
							7	3a	7	5	4
							8	4a	7	5	5
							9	4d	7	1	1
							10	5a3	1	6	7
							11	5b	1	6	7
							12	5b	4	9	7
13	28	Benin	Africa	2013	Social group	Domestic violence, Sexual violence	1	2a	1	6	1
							2	5d	1	6	6
							3	10e	1	9	2
							4	4e	1	6	2
							5	7	1	1	1
							6	13	1	3	1
							7	5d	1	3	1
							8	3a	4	9	7
14	27	Burkina Faso	Africa	2013	Social group, political opinion	Domestic violence, Sexual violence, Female genital mutilation (FGM), Kidnapping	1	1b	2	1	1
							2	7	5	1	1
							3	5a3	5	6	5
							4	4e	5	3	7
							5	3a1	5	3	4
							6	5b	3	5	7
							7	3a	3	5	5
							8	5d	3	5	6
							9	13	3	5	6
15	24	Mexico	Central America	2014	Social group	Domestic violence, Sexual violence, Trafficking	1	10a	2	7	7
							2	10f	2	9	9
							3	9b	2	7	7
							4	9b	2	9	7
							5	11d	3	5	6
							6	11b	3	5	7
							7	10e	3	9	4
							8	9a	3	5	7
							9	11a2	3	5	7
							10	11c	3	5	6
							11	3d	3	9	6
							12	5b	3	9	7
							13	4e	8	1	1
							14	4e	3	1	1
16	42	Burkina Faso	Africa	2014	Religion	Female genital mutilation (FGM)	1	1b	1	1	1
							2	12a	1	6	1
17	32	Kenya	Africa	2014	Social group	Female genital mutilation (FGM)	1	5b	1	5	7
							2	5a3	1	5	7
							3	4a	5	5	2
							4	5b	5	5	5
							5	5a3	5	5	5
							6	5c	5	5	5
							7	4a	5	5	3
18	24	Gambia	Africa	2014	Social group	Female genital mutilation (FGM)	1	1b	1	1	1
							2	2a	1	6	1
							3	4a	1	1	1
							4	4e	1	1	1
							5	10a	1	8	9
19	33	El Salvador	Central America	2014	Social Group	Domestic violence, Sexual violence	1	3a	3	7	7
							2	4e	3	7	7
							3	5a2	3	1	1
							4	5a3	3	1	1
							5	5a3	3	6	7
							6	7	3	1	1
							7	10e	3	6	7
							8	13	1	9	6
20	30	Gambia	Africa	2014	Social group	Female genital mutilation (FGM)	1	1c	1	1	1
							2	12a	1	6	1
							3	5b	1	9	7
							4	5d	2	9	6
							5	5a3	2	9	7
							6	5a2	2	9	7
21	25	Honduras	Central America	2014	Social group	Gang violence	1	3c	6	1	1
							2	5a2	6	6	7
							3	5a3	6	6	4
							4	5b	6	6	4
							5	5c	6	6	4
							6	9c	6	6	7
							7	11b	6	6	7
							8	11c	6	6	7
22	18	Honduras	Central America	2014	Social group	Domestic violence	1	9b	8	1	1
							2	10a	1	8	6
							3	10e	1	8	7
							4	10c	2	1	1
							5	11a2	1	9	7
							6	11b	1	9	7
							7	11d	1	9	6
							8	13	1	9	6
23	39	Honduras	Central America	2014	Social Group	Domestic violence	1	13	1	6	6
							2	10a	1	8	7
							3	11a3	1	8	7
							4	5b	3	5	5
							5	4e	3	5	5
							6	3a	3	1	1
							7	5a3	3	6	7
24	55	Bangladesh	Asia	2015	Religion, Social Group	Domestic Violence, Sexual Violence, Trafficking	1	11a	8	1	1
							2	10e	1	1	1
							3	11d	1	6	6
							4	13	1	6	6
							5	11b	1	9	7
							6	12	1	1	1
							7	11d	3	6	6
							8	10e	3	6	5
							9	9a	3	6	5
							10	9a1	4	1	1
							11	11b	3	6	7
							12	5b	3	6	7
							13	5d	3	8	6
							14	4e	3	8	5
							15	3a	3	8	5
							16	13	3	8	6
							17	11a2	3	9	7
							18	5a2	3	9	7
							19	7	8	1	1
							20	5d	7	6	6
							21	8	7	5	6
							22	4e	7	6	5
							23	3a	7	6	5
25	29	Haiti	Caribbean	2015	Social group	Sexual violence	1	5a3	5	6	7
							2	5c	5	5	7
							3	3c	5	5	7
							4	5d	5	6	6
							5	4e	5	1	1
							6	3a	5	1	1
							7	5a2	5	1	1
							8	5a3	5	1	1
							9	5c	5	1	1
							10	4a	5	1	1
26	24	Ecuador	South America	2015	Social group	Domestic violence, Sexual violence	1	10e	1	8	7
							2	11b	1	8	7
							3	10a	1	8	7
							4	13	1	8	6
							5	11b	2	1	1
							6	9a	8	1	1
							7	10b	8	1	1
							8	9b	4	1	1
							9	9a	3	5	3
							10	10e	3	1	1
							11	5a3	2	1	1
							12	5b	1	6	7
							13	4e	1	6	7
							14	4e	1	1	1
							15	5a3	3	9	7
							16	5a3	4	1	1
							17	5c	3	1	1
27	25	Congo	Africa	2015	Political opinion	Unknown or not provided	1	4a	5	6	6
28	19	Guatemala	Central America	2015	Social group	Sexual violence, Gang violence	1	9a1	6	5	4
							2	9c	6	5	7
							3	10b	2	5	4
							4	11a2	6	6	7
							5	11a3	6	6	7
							6	11c	6	5	7
29	39	Honduras	Central America	2015	Social group, Political opinion	Domestic violence, Sexual violence	1	13	1	8	6
							2	11b	1	8	7
							3	10a	2	8	7
							4	10e	2	6	7
							5	5d	3	8	6
							6	3a	3	6	4
							7	6a	3	6	6
							8	5b	3	9	7
							9	4e	3	9	7
							10	5a3	3	9	7
30	22	Honduras	Central America	2015	Social group	Domestic violence	1	3a	3	6	7
							2	4e	3	6	7
							3	5a3	3	9	1
							4	5b	3	6	7
							5	5d	3	6	7
							6	9a	3	6	7
							7	9b	3	6	7
							8	10e	2	6	7
							9	10e	1	6	4
							10	10e	3	6	7
							11	11b	2	6	7
							12	11b	1	6	7
							13	11b	3	6	7
							14	11d	1	6	7
							15	11d	3	6	7
							16	13	1	8	6
31	18	El Salvador	Central America	2015	Social group	Domestic violence, Sexual violence	1	6b	3	1	1
							2	9b	6	1	1
							3	10a	1	8	5
							4	10a	6	1	1
							5	10b	1	1	1
							6	10e	3	6	7
							7	11a2	1	9	7
							8	10e	2	6	7
							9	11a3	1	1	1
							10	11a3	6	4	3
							11	13	1	8	6
32	26	Mexico	Central America	2015	Social group	Domestic violence	1	5d	3	6	6
							2	5b	3	6	7
							3	3b	3	1	1
							4	5c	3	9	7
							5	4e	3	6	2
							6	5a3	3	1	1
							7	5b	3	2	7
							8	10e	2	6	7
							9	4e	3	6	7
							10	5c	3	5	2
							11	9b	1	7	7
							12	13	1	9	7
							13	10f	1	9	7
33	45	Honduras	Central America	2015	Race, Social group, Political opinion	Domestic violence, Sexual violence, Gang violence	1	3a	3	6	7
							2	4e	3	1	1
							3	5a3	1	1	1
							4	5b	3	6	7
							5	5b	3	6	7
							6	5c	1	7	7
							7	5c	3	5	7
							8	10e	2	6	7
							9	5d	3	6	6
							10	10f	1	8	7
							11	11b	1	8	5
							12	13	1	8	6
34	24	Honduras	Central America	2015	Social group	Domestic violence, Sexual violence	1	5d	3	5	6
							2	5b	3	5	7
							3	4e	3	5	7
							4	3a	3	5	7
							5	13	3	2	6
							6	4a	3	1	1
							7	5a3	3	9	7
35	44	Philippines	Asia	2015	U-visa	Trafficking	1	8	4	6	6
							2	5d	4	9	6
36	49	Trinidad & Tobago	Caribbean	2015	Social group	Domestic violence, Sexual violence	1	3a	3	8	7
							2	4e	3	8	7
							3	5a3	3	8	7
							4	5b	3	8	7
							5	5c	3	4	7
							6	5d	3	8	6
37	42	Angola	Africa	2015	Social group, Political opinion	Domestic violence, Sexual violence	1	4a	3	8	7
							2	4e	3	8	7
							3	5d	3	8	7
							4	3a	3	8	7
							5	5b	3	8	7
							6	4e	2	5	7
							7	5b	2	5	7
							8	4e	2	1	1
							9	5c	5	5	2
38	36	El Salvador	Central America	2015	Social group	Gang violence	1	3a	8	1	1
							2	5a2	6	5	7
							3	5a3	8	1	1
							4	5a3	6	1	1
							5	5c	6	5	7
39	24	Senegal	Africa	2016	Social group	Female genital mutilation (FGM)	1	1e	2	1	1
							2	2a	2	6	1
							3	7	2	1	1
40	21	Honduras	Central America	2016	Social group	Domestic violence, Sexual violence	1	3a	3	5	4
							2	4e	3	5	7
							3	4a	3	1	1
							4	5a2	3	6	7
							5	5a3	3	6	7
							6	5b	3	5	7
							7	5d	3	5	6
							8	8	3	6	6
							9	9a	3	6	4
							10	10e	3	6	7
							11	11a2	3	6	7
							12	11b	3	6	7
							13	11d	3	6	6
							14	13	3	5	6
41	24	Honduras	Central America	2016	Social group	Domestic violence, Sexual violence, Gang violence	1	4a	6	1	1
							2	5a2	6	7	7
							3	5a3	6	7	7
							4	5a2	6	1	1
							5	5c	6	7	7
							6	9a	2	1	1
							7	13	1	6	6
42	53	Mexico	Central America	2016	U-visa	Domestic violence, Sexual violence	1	3a	8	5	7
							2	3c	1	1	1
							3	4f	8	5	7
							4	4e	1	8	7
							5	4e	3	5	7
							6	4e	3	6	5
							7	5a3	3	6	7
							8	5b	1	8	7
							9	5b	3	6	7
							10	5c	3	6	7
							11	5c	1	1	1
							12	5d	3	6	6
							13	9a	2	6	7
							14	10e	1	8	7
							15	11b	1	8	7
43	41	Cote d'Ivoire	Africa	2016	Religion	Sexual violence, Kidnapping	1	3a1	5	3	5
							2	4a	5	1	1
							3	4e	5	6	2
							4	5a2	5	1	1
							5	5a3	5	6	2
							6	5c	5	6	2
							7	5d	5	3	6
							8	7	5	1	1
							9	13	5	3	6
44	42	Honduras	Central America	2016	Social group, Political opinion	Sexual violence, Gang violence	1	1b	6	1	1
							2	3a1	6	3	5
							3	3c	6	3	7
							4	4e	6	3	5
							5	5a2	6	5	7
							6	5a3	6	7	7
							7	5b	6	3	7
							8	5c	6	5	7
							9	7	6	1	1
							10	13	6	3	6
							11	5d	6	3	6
							12	7	6	1	1
							13	13	6	3	6
45	31	Honduras	Central America	2016	Social group, Political opinion	Domestic violence, Sexual violence	1	13	1	8	6
							2	11b	1	6	7
							3	10e	1	6	7
							4	11d	1	6	6
							5	5c	3	8	7
							6	4e	3	1	1
							7	5a3	3	8	7
							8	13	3	8	6
							9	5d	3	8	6
							10	5b	3	8	7
							11	3a	3	7	7
							12	6a	3	7	7
							13	6b	3	1	1
							14	4a	3	3	4
							15	4d	4	1	1
							16	5a3	4	2	1
							17	5b	2	5	7
46	53	Cote d'Ivoire	Africa	2016	Social group	Domestic violence, Female genital mutilation (FGM)	1	1b	1	1	1
							2	2	1	1	1
							3	2	1	1	1
							4	3a	3	8	7
							5	4e	3	8	7
							6	4e	3	6	7
							7	5b	3	8	7
							8	5b	3	6	7
							9	5d	3	8	7
							10	13	3	6	6
							11	13	1	8	6
47	34	Burkina Faso	Africa	2016	Social Group	Domestic violence, Sexual violence	1	4a	2	1	1
							2	4e	2	1	1
							3	1b	2	1	1
							4	12a	2	5	1
							5	5d	1	7	6
48	30	Honduras	Central America	2016	Social group, Political opinion	Domestic violence, Sexual violence	1	3a	3	8	7
							2	4e	3	8	7
							3	5a3	3	8	7
							4	5b	3	8	7
							5	5b	2	8	7
							6	5c	3	9	7
							7	5c	3	6	5
							8	5c	8	9	5
							9	5d	3	6	7
							10	9a	3	9	7
							11	10e	3	9	5
							12	10f	1	9	7
							13	11b	1	9	7
							14	11b	3	9	7
49	32	Honduras	Central America	2016	Social group	Domestic violence, Sexual violence	1	3a	3	7	7
							2	4e	3	6	7
							3	4e	3	7	7
							4	4f	2	9	7
							5	5a2	2	6	7
							6	5a3	3	9	7
							7	5a3	3	8	7
							8	5b	3	6	7
							9	5b	2	6	7
							10	5b	3	7	7
							11	5c	3	7	7
							12	5d	3	6	7
							13	5d	2	6	7
							14	10e	1	8	7
							15	11d	1	6	6
							16	12a	1	6	1
50	29	Nigeria	Africa	2016	Social group	Gay/lesbian/bisexual/transgender, Female genital mutilation (FGM)	1	1	1	1	1
							2	3a	3	9	7
							3	4a	8	8	7
							4	4b	1	1	1
							5	4d	3	5	7
							6	5a3	3	5	7
							7	5b	1	9	7
							8	5b	8	8	7
							9	5b	3	9	7
							10	5c	3	5	7
							11	5c	5	4	7
51	42	Dominican Republic	Caribbean	2016	Social group	Domestic violence, Gang violence	1	3a	3	1	1
							2	4f	3	9	7
							3	4e	3	8	7
							4	5a2	3	8	7
							5	5a3	3	8	7
							6	5b	3	8	7
							7	5d	3	8	6
							8	9a	3	6	7
							9	10a	1	8	7
							10	10f	1	8	7
							11	10e	3	6	7
							12	11b	1	8	7
							13	11b	5	6	6
							14	11d	5	6	6
							15	11d	3	6	6
							16	13	3	8	6
52	35	Honduras	Central America	2016	Social group	Domestic violence, Sexual violence , Gang violence	1	3a	3	8	4
							2	4b	6	1	1
							3	5a3	3	8	7
							4	4e	3	8	4
							5	5a3	3	8	7
							6	5a3	6	4	1
							7	5b	3	8	7
							8	5c	3	6	7
							9	5d	6	5	6
							10	5d	3	8	6
							11	10e	1	8	7
							12	13	1	8	6
53	28	Guatemala	Central America	2016	Social group	Domestic violence	1	3b	1	1	1
							2	4e	4	1	1
							3	5a3	4	7	7
							4	5b	4	8	7
							5	5c	4	8	7
							6	10a	1	8	7
							7	10e	1	1	1
							8	13	1	8	6
54	24	Honduras	Central America	2016	Social group, Political opinion	Domestic violence, Sexual violence , Gang violence	1	2	3	1	1
							2	4f	1	1	1
							3	4e	3	6	5
							4	5a2	3	6	7
							5	5a3	3	6	7
							6	5b	3	6	7
							7	5b	1	6	7
							8	5c	3	6	7
							9	5d	3	6	6
							10	6b	3	4	2
							11	9a	6	9	2
							12	11a3	6	9	7
							13	11c	6	9	7
							14	13	1	8	6
55	28	El Salvador	Central America	2016	Social group	Domestic violence, Sexual violence	1	3a	3	6	7
							2	3b	2	1	1
							3	4a	3	1	1
							4	4e	3	6	7
							5	5a3	3	6	7
							6	5b	3	6	5
							7	5d	3	6	6
							8	6a	3	9	7
							9	9a	3	9	7
							10	10e	3	6	7
							11	11a3	3	6	7
							12	11b	3	6	7
							13	11d	3	6	7
							14	13	3	8	6
							15	13	1	5	6
56	45	Nicaragua	Central America	2016	Social group, Political opinion	Gang violence	1	4a	6	1	1
							2	5a2	6	8	7
							3	5a3	6	8	7
							4	10e	5	1	1
							5	11c	5	9	7
57	26	Russia	Asia	2016	Social group	Gay/lesbian/bisexual/transgender	1	4e	1	6	7
							2	10a	1	9	7
							3	10a	1	1	1
							4	10	1	9	7
							5	13	1	6	6
58	25	Honduras	Central America	2016	Race, Social group, Political opinion	Domestic violence	1	3a	3	1	1
							2	10a	8	1	1
							3	4a	5	9	7
							4	4e	3	5	7
							5	4f	4	1	1
							6	5a2	6	5	7
							7	5a3	6	5	7
							8	5b	3	6	7
							9	11b	4	9	7
59	26	Burkina Faso	Africa	2016	Social group	Domestic violence, Sexual violence	1	2	2	1	1
							2	4d	3	1	1
							3	5a2	2	9	7
							4	5d	3	3	6
60	42	Honduras	Central America	2016	Race, Social group	Domestic violence	1	3a	3	5	7
							2	3a	3	6	7
							3	4e	3	6	7
							4	5a2	3	1	1
							5	5a3	3	6	5
							6	5b	3	5	7
							7	5b	3	6	5
							8	5c	3	9	7
							9	5d	3	6	6
							10	9a	3	6	7
							11	11b	3	6	7
							12	13	1	7	6
							13	13	3	6	6
							14	13	3	9	6
61	34	Ecuador	South America	2016	Race, Social group, Political opinion	Domestic violence, Sexual violence, Kidnapping	1	3a	3	1	1
							2	3b	3	5	2
							3	4e	3	5	7
							4	5a2	3	5	7
							5	5a3	3	5	7
							6	5b	3	5	7
							7	5d	3	5	6
							8	13	1	6	6
62	23	Ecuador	South America	2016	Nationality, Social group	Domestic violence	1	9b	4	1	1
							2	10a	1	8	5
							3	10f	1	8	7
							4	10b	5	8	7
							5	10d	4	8	7
							6	10e	4	8	7
							7	10e	1	8	4
							8	11a3	1	8	7
							9	11b	1	8	5
							10	11b	4	8	7
							11	11b	5	8	7
							12	13	1	8	6
							13	4b	5	6	7
							14	5b	5	6	7
63	36	Chad	Africa	2016	Social group	Domestic violence, Female genital mutilation (FGM)	1	1b	2	1	1
							2	2	1	1	1
							3	3a	3	8	7
							4	4e	3	1	1
							5	5a1	3	8	7
							6	7	2	1	1
64	32	Haiti	Caribbean	2016	Social group, Political opinion	Sexual violence , Kidnapping, Gang violence	1	4a	6	1	1
							2	4a	6	1	1
							3	5a3	6	4	7
							4	5a3	6	1	1
							5	5c	6	5	7
							6	5c	6	3	6
65	29	Syrian Arab Republic	Middle East	2016	Political opinion	Unknown or not provided	1	4a	5	1	1
							2	4a	5	1	1
							3	4e	5	1	1
							4	4e	5	1	1
							5	4e	5	1	1
							6	7	5	1	1
							7	5c	5	6	7
66	25	Burkina Faso	Africa	2016	Social group	Female genital mutilation (FGM)	1	1b	2	1	1
							2	4d	1	1	1
							3	5b	1	9	7
							4	5d	1	7	6
							5	11d	1	5	6
							6	12a	1	7	1
67	27	Honduras	Central America	2016	Social group, political opinion	Sexual violence, domestic violence	1	3a	3	5	4
							2	3a	3	6	5
							3	4e	3	5	4
							4	4e	3	6	5
							5	5d	3	5	6
							6	5d	3	6	6
							7	6a	3	1	1
							8	7	3	1	1
68	30	Honduras	Central America	2016	Race, Social group	Sexual violence, Gang violence	1	3a	6	1	1
							2	4a	6	1	1
							3	4a	6	5	2
							4	4b	6	1	1
							5	4d	6	1	1
							6	4e	6	1	1
							7	5a3	6	5	2
							8	5a3	6	6	7
							9	5b	6	9	2
							10	5c	6	9	4
							11	10a	1	7	7
							12	11e	1	7	7
							13	11d	1	8	6
69	26	Egypt	Africa	2017	Religion, Social group, Political opinion	Unknown or not provided	1	11d	1	8	6
							2	11d	5	8	6
							3	11a3	1	7	7
							4	5a3	5	6	7
							5	5c	5	6	7
							6	3c	8	6	7
							7	4a	5	9	7
							8	5a1	4	1	1
							9	4b	8	1	1
							10	5d	5	6	6
70	29	Burkina Faso	Africa	2017	Race, Social group, Political opinion	Female genital mutilation (FGM)	1	10a	1	6	7
							2	10e	1	8	7
							3	1b	1	1	1
							4	10e	1	9	7
							5	8	1	6	5
							6	11d	1	6	6
							7	13	1	6	6
							8	3c	2	6	5
							9	5a3	5	9	7
							10	12a	1	6	1
71	25	Mexico	Central America	2017	Social group, Political opinion	Sexual violence , Kidnapping, Gang violence	1	5a2	6	1	1
							2	5a3	6	7	7
							3	5a2	6	1	1
							4	7	6	3	4
							5	3a	6	6	5
							6	5d	6	6	6
							7	13	6	6	6
							8	6a	6	1	1
							9	4a	6	1	1
							10	5a2	6	1	1
							11	5a3	6	5	2
							12	7	6	1	1
							13	5c	6	5	7
							14	5a2	6	6	7
72	29	Guinea	Africa	2017	Social group, Political opinion	Domestic violence, Sexual violence, Female genital mutilation (FGM)	1	10e	1	8	7
							2	11b	1	8	7
							3	11d	1	8	6
							4	13	1	8	6
							5	11a3	1	1	1
							6	1a	1	1	1
							7	2	1	1	1
							8	5d	3	6	6
							9	3a	3	6	4
							10	4e	3	6	4
							11	5a3	3	1	1
							12	5a2	3	1	1
							13	13	3	6	6
							14	13	2	6	6
73	24	Honduras	Central America	2017	Social group	Domestic violence, Sexual violence	1	10a	1	8	7
							2	11b	1	6	7
							3	11d	1	8	6
							4	10e	1	6	7
							5	11d	3	6	6
							6	5b	3	5	6
							7	5d	3	6	6
							8	5b	3	6	7
							9	13	3	5	6
							10	4e	3	5	7
							11	3a	3	5	7
							12	3b	8	1	1
							13	5c	8	5	2
							14	5a3	8	5	7
							15	4e	8	1	1
							16	5a3	4	1	1
							17	5a2	3	6	7
74	25	El Salvador	Central America	2017	Social group	Domestic violence, Gang violence	1	10a	1	6	7
							2	9a1	8	1	1
							3	10b	8	1	1
							4	5b	3	4	5
							5	5d	3	4	5
							6	3a	3	4	4
							7	4e	3	4	4
							8	5c	3	5	7
							9	5c	6	6	7
							10	5a2	3	5	7
							11	5a3	3	1	1
							12	13	5	4	6
							13	4a	5	4	7
							14	5b	5	4	7
75	34	Democratic Republic of the Congo	Africa	2017	Social group, Political opinion	Unknown or not provided	1	4a	5	9	7
							2	11b	4	5	7
							3	11c	5	1	1
							4	10e	5	1	1
76	27	Ecuador	South America	2017	Social group	Unknown or not provided	1	11b	4	7	4
							2	11b	5	8	5
							3	11a1	5	8	5
							4	11c	5	8	5
							5	10a	4	7	7
							6	10c	4	7	7
							7	10e	4	7	7
							8	9a	8	1	1
							9	11b	8	1	1
							10	10b	8	1	1
							11	5c	5	6	4
							12	5b	5	6	4
77	35	Mali	Africa	2017	Social Group, Political Opinion	Female genital mutilation (FGM)	1	5d	3	9	7
							2	5b	2	9	7
							3	5b	4	1	1
							4	5a3	4	1	1
							5	4e	4	1	1
							6	4e	5	1	1
							7	5a3	5	1	1
							8	5c	5	9	7
							9	11b	4	8	7
78	28	Ghana	Africa	2017	Social group	Domestic violence, Sexual violence	1	11b	4	9	7
							2	2	1	1	1
							3	5d	3	6	6
							4	5b	3	6	7
							5	4e	3	6	7
							6	13	3	6	6
							7	3c	3	6	7
							8	3a	3	6	7
							9	5a2	3	6	7
							10	5c	3	6	7
79	22	Honduras	Central America	2017	Social group	Domestic violence, Kidnapping, Gang violence	1	13	1	6	6
							2	5b	3	6	7
							3	5d	3	6	6
							4	3a	3	6	7
							5	4e	3	6	7
							6	5a2	3	7	7
							7	5a3	3	7	7
							8	5a3	2	9	7
							9	5c	3	5	7
							10	4a	3	5	2
80	51	El Salvador	Central America	2017	Social group	Gang violence	1	10f	2	9	7
							2	4a	6	1	1
							3	4a	6	1	1
							4	5a3	6	5	2
							5	5a2	6	5	2
							6	5c	6	5	7
							7	5d	5	4	6
81	34	El Salvador	Central America	2017	Social group	Domestic violence, sexual violence	1	13	1	6	6
							2	5d	3	7	6
							3	13	3	6	6
							4	5b	3	8	7
							5	3a	3	6	4
							6	4a	3	6	4
							7	4b	3	7	7
							8	5a3	3	7	7
							9	5a2	3	6	7
							10	5b	4	9	7
							11	5a3	4	9	7
							12	5a3	6	6	7
							13	4a	6	9	7
							14	5c	3	7	7
							15	5c	6	6	7
82	25	Guatemala	Central America	2017	Race, Nationality, Social group, Political opinion	Domestic violence, Sexual violence , Kidnapping, Slavery	1	13	1	7	6
							2	9b	4	1	1
							3	10	4	1	1
							4	3a	3	5	4
							5	4e	3	5	5
							6	5b	3	5	5
							7	5b	2	5	5
							8	4e	2	5	5
							9	5d	3	5	6
							10	13	3	5	6
							11	8	2	5	5
							12	5a3	3	6	7
							13	5a2	3	6	7
							14	5c	3	6	7
83	26	Colombia	South America	2017	Social group, Political opinion	Domestic violence	1	10a	1	8	7
							2	10e	1	8	7
							3	11b	1	8	7
							4	11a3	5	1	1
							5	9a	4	5	2
							6	11a1	4	5	7
							7	10a	1	5	7
							8	10e	1	5	7
							9	5d	3	6	6
							10	5b	3	6	7
							11	5b	2	9	7
							12	4b	3	6	7
							13	4e	3	1	1
							14	4a	1	7	7
							15	13	3	6	6
							16	5a3	3	6	7
							17	5a2	3	6	7
							18	3a1	6	1	1
							19	4f	6	1	1
84	33	Togo	Africa	2017	Social group	Domestic violence, Sexual violence, Female genital mutilation (FGM)	1	11b	3	5	5
							2	11d	3	5	6
							3	5b	3	8	5
							4	5d	3	8	6
							5	4e	3	8	5
							6	3a	3	7	2
							7	5a3	3	9	7
							8	13	3	8	6
							9	6b	3	1	1
							10	2	3	1	1
							11	3b	2	1	1
							12	4a	3	9	7
85	42	China	Asia	2017	Social group	Domestic violence, Sexual violence	1	10e	1	7	7
							2	10a	1	7	7
							3	10a	1	7	7
							4	11b	1	7	7
							5	5b	1	8	7
							6	3b	3	5	2
							7	5b	2	5	7
							8	3a	3	8	7
							9	4e	3	8	7
							10	5b	3	8	7
							11	5d	3	8	7
							12	13	3	8	7
							13	6b	3	1	1
							14	8	7	5	6
							15	5d	7	5	6
							16	13	7	5	6
							17	5a3	7	5	7
							18	3c	8	5	2
